# Supplementary material for: Citrinin-Induced Cellular Damage: Insights from SH-SY5Y Cell Line Studies
Source: Foods. 2025 Jan 22;14(3):356. doi: 10.3390/foods14030356 (PMC11817462; doi:10.3390/foods14030356)
Supplement: Supplementary file 1 [file foods-14-00356-s001.zip]

Archive with 1 entries (1 files):
- foods-3421038-supplementary.pdf
